# Supplementary material for: Effectiveness of a Gamification-Based Intervention for Learning a Structured Handover System Among Undergraduate Nursing Students: A Quasi-Experimental Study
Source: Nurs Rep. 2025 Sep 4;15(9):322. doi: 10.3390/nursrep15090322 (PMC12472369; doi:10.3390/nursrep15090322)
Supplement: Supplementary file 1 [file nursrep-15-00322-s001.zip]

Archive with 1 entries (1 files):
- nursrep-3800607-supplementary.pdf
